# Supplementary material for: Integration Host Factor of Mycobacterium tuberculosis, mIHF, Compacts DNA by a Bending Mechanism
Source: PLoS One. 2013 Jul 26;8(7):e69985. doi: 10.1371/journal.pone.0069985 (PMC3724605; doi:10.1371/journal.pone.0069985)
Supplement: File S2 — (XLSX) [file pone.0069985.s002.xlsx]

## Sheet: Kelkar_MCP_2011
RV ID	NCBI gi Accession	Gene symbol	Protein name	Number of unique peptides	Number of PSMs	Protein sequence coverage (%)	Identified in Cell lysate	Identified in Culture filterate	Preceding amino acid	Peptide sequence	Following amino acid	Modifications	Mascot score	Masswiz score	Sequest score	m/z	Charge	MH+ observed	Peptide unique/shared
Rv1388	15608527	mihF	putative integration host factor MIHF	12	410	41.15	yes	yes	R	LRGLGDR	Q		36.66	597.33		393.733	2	785.45	unique
									K	VSALLEALPK	V		76.41	1572.84	3.38	520.822	2	1039.63	unique
									K	AQEIMTELEIAPTRR	L		65.98	1129.68		586.644	3	1756.91	unique
									R	KALLEK	F		51.12	616.53		351.232	2	700.447	unique
									K	AQEIMTELEIAPTRR	L	AQEI[M-Oxidation]TELEIAPTRR	63.62	1176.64	2.96	591.978	3	1772.91	unique
									K	DAESDEVLGK	M		55.06	657.72		531.752	2	1061.49	unique
									K	RGGTNLTQVLK	D		48.97	1109.46	2.9	593.85	2	1185.68	unique
									R	GGTNLTQVLK	D		53.68	803.46	3.54	515.797	2	1029.58	unique
									K	MKVSALLEALPK	V	[M-Oxidation]KVSALLEALPK	86.54	1331.08	4.44	658.387	2	1314.76	unique
									K	MKVSALLEALPK	V		56.65	1033.89	4.15	650.39	2	1298.76	unique
									R	GGTNLTQVLKDAESDEVLGK	M		90.13	1927.69	5.08	1037.54	2	2073.06	unique
									R	AELKDR	L		51.42			366.207	2	730.399	unique
									R	GGTNLTQVLKDAESDEVLGK	M	[N_Term-Acetyl]GGTNLTQVLKDAESDEVLGK	17.77			706.034	3	2115.08	unique
									K	AQEIMTELEIAPTR	R		90.93	1700.92	3.73	801.418	2	1600.82	unique
									K	VKAQEIMTELEIAPTR	R		98.13	1439.84	4.39	914.999	2	1827.98	unique
									K	AQEIMTELEIAPTR	R	AQEI[M-Oxidation]TELEIAPTR	83.04	1094.79	2.98	809.414	2	1616.81	unique
									K	VKAQEIMTELEIAPTR	R	VKAQEI[M-Oxidation]TELEIAPTR	73.67	1298.87	3.98	922.992	2	1843.97	unique
>gi|15608527|ref|NP_215904.1| putative integration host factor MIHF [Mycobacterium tuberculosis H37Rv]
MLGNTIHVPCQPCRHGHGAPSRGLRGRPADRWPVARATPTLHVCPQNQGVGLDFVRKPEYGRLRWPAYPAGTNNDRLISMRDGGIVALPQLTDEQRAAALEKAAAARRARAELKDRLKRGGTNLTQVLKDAESDEVLGKMKVSALLEALPKVGKVKAQEIMTELEIAPTRRLRGLGDRQRKALLEKFGSA
peptide	start	size	end
LRGLGDR	172	7	178
VSALLEALPK	142	10	151
AQEIMTELEIAPTRR	157	15	171
KALLEK	181	6	186
DAESDEVLGK	130	10	139
RGGTNLTQVLK	119	11	129
GGTNLTQVLK	120	10	129
MKVSALLEALPK	140	12	151
GGTNLTQVLKDAESDEVLGK	120	20	139
AELKDR	111	6	116
AQEIMTELEIAPTR	157	14	170
VKAQEIMTELEIAPTR	155	16	170
Protein	1	190	190
Chr ID	Summary	Protein ID	Start	End	identifying algorithm/study	Strand	Frame	Peptide
chr	Kelkar et al	Rv1388	1564207	1564227	Kelkar et al	+	.	LRGLGDR
chr	Kelkar et al	Rv1388	1564117	1564146	Kelkar et al	+	.	VSALLEALPK
chr	Kelkar et al	Rv1388	1564162	1564206	Kelkar et al	+	.	AQEIMTELEIAPTRR
chr	Kelkar et al	Rv1388	1564234	1564251	Kelkar et al	+	.	KALLEK
chr	Kelkar et al	Rv1388	1564081	1564110	Kelkar et al	+	.	DAESDEVLGK
chr	Kelkar et al	Rv1388	1564048	1564080	Kelkar et al	+	.	RGGTNLTQVLK
chr	Kelkar et al	Rv1388	1564051	1564080	Kelkar et al	+	.	GGTNLTQVLK
chr	Kelkar et al	Rv1388	1564111	1564146	Kelkar et al	+	.	MKVSALLEALPK
chr	Kelkar et al	Rv1388	1564051	1564110	Kelkar et al	+	.	GGTNLTQVLKDAESDEVLGK
chr	Kelkar et al	Rv1388	1564024	1564041	Kelkar et al	+	.	AELKDR
chr	Kelkar et al	Rv1388	1564162	1564203	Kelkar et al	+	.	AQEIMTELEIAPTR
chr	Kelkar et al	Rv1388	1564156	1564203	Kelkar et al	+	.	VKAQEIMTELEIAPTR
chr	Glimmer	orf02192	1563949	1564266	Glimmer	+	.	Glimmer
chr	prodigal	1_1451	1563949	1564266	prodigal	+	.	Prodigal
chr	GeneMark	1481	1563949	1564266	GeneMark	+	.	GeneMark

## Sheet: de_Souza_MCP_2011
Fraction	Sequence	Length	Modifications	Modified Sequence	Oxidation (M) Probabilities	Oxidation (M) Score Diffs	Oxidation (M)	Acetyl (Protein N-term)	Glu->pyro-Glu (N-term E)	Gln->pyro-Glu (N-term Q)	Proteins	Leading Proteins	Leading Razor Protein	Protein Descriptions	Raw File	Charge	m/z	Mass	Uncalibrated - Calibrated m/z [ppm]	Mass Error [ppm]	Uncalibrated Mass Error [ppm]	Retention Time	Calibrated Retention Time	PEP	MS/MS Count	MS/MS Scan Number	Mascot Score	Mascot Delta	Mascot Delta Other Pep.	PTM Score	PTM Delta	PTM Combinatorics	PTM Mascot Conflict	Intensity
membrane	AQEIMTELEIAPTR	14	Unmodified	_AQEIMTELEIAPTR_			0	0	0	0	MTC:Rv1388	MTC:Rv1388	MTC:Rv1388	>MTC:Rv1388 [A8] PUTATIVE INTEGRATION HOST FACTOR MIHF mihF	B080401_034	2	801.414	1600.81	-0.61935	-0.37979	-1.0224	24.103	24.103	5.6619e-15	1	2207	73.5	73.5	73.5	175.85	175.85	1		5757500
membrane	GGTNLTQVLK	10	Unmodified	_GGTNLTQVLK_			0	0	0	0	MTC:Rv1388	MTC:Rv1388	MTC:Rv1388	>MTC:Rv1388 [A8] PUTATIVE INTEGRATION HOST FACTOR MIHF mihF	B080401_034	2	515.798	1029.58	-0.37025	0.094273	-0.27191	16.825	16.825	0.0004164	1	1322	53.95	44.27	44.27	120.86	120.86	1		38136000
membrane	MKVSALLEALPK	12	Oxidation (M)	_M(ox)KVSALLEALPK_	M(1)KVSALLEALPK	M(278.2)KVSALLEALPK	1	0	0	0	MTC:Rv1388	MTC:Rv1388	MTC:Rv1388	>MTC:Rv1388 [A8] PUTATIVE INTEGRATION HOST FACTOR MIHF mihF	B080401_025	2	658.386	1314.76	-0.70523	0.21088	-0.52302	22.344	22.344	1.2208e-51	1	2236	73.78	73.78	73.78	278.2	278.2	1		17444000
membrane	MKVSALLEALPK	12	Oxidation (M)	_M(ox)KVSALLEALPK_	M(1)KVSALLEALPK	M(259.72)KVSALLEALPK	1	0	0	0	MTC:Rv1388	MTC:Rv1388	MTC:Rv1388	>MTC:Rv1388 [A8] PUTATIVE INTEGRATION HOST FACTOR MIHF mihF	B080401_035	2	658.386	1314.76	-0.61495	0.21428	-0.4296	22.197	22.197	1.0307e-40	1	2239	80.24	80.24	80.24	259.72	259.72	1		6658300
membrane	MKVSALLEALPK	12	Unmodified	_MKVSALLEALPK_			0	0	0	0	MTC:Rv1388	MTC:Rv1388	MTC:Rv1388	>MTC:Rv1388 [A8] PUTATIVE INTEGRATION HOST FACTOR MIHF mihF	B080401_025	3	433.928	1298.76	-0.11612	0.32948	0.1797	26.265	26.265	0.0041129	1	2814	44.97	44.97	44.97	101.53	101.53	1		16296000
membrane	MKVSALLEALPK	12	Unmodified	_MKVSALLEALPK_			0	0	0	0	MTC:Rv1388	MTC:Rv1388	MTC:Rv1388	>MTC:Rv1388 [A8] PUTATIVE INTEGRATION HOST FACTOR MIHF mihF	B080401_035	3	433.928	1298.76	0.019218	0.37012	0.35738	25.901	25.901	0.0041129	1	2772	38.98	38.98	38.98	101.53	101.53	1		10893000
membrane	VKAQEIMTELEIAPTR	16	Unmodified	_VKAQEIMTELEIAPTR_			0	0	0	0	MTC:Rv1388	MTC:Rv1388	MTC:Rv1388	>MTC:Rv1388 [A8] PUTATIVE INTEGRATION HOST FACTOR MIHF mihF	B080401_025	3	610.333	1827.98	-0.45368	0.16013	-0.31602	24.896	24.896	0.019683	1	2588	26.27	26.27	26.27	85.723	85.723	1		4414100
membrane	VKAQEIMTELEIAPTR	16	Unmodified	_VKAQEIMTELEIAPTR_			0	0	0	0	MTC:Rv1388	MTC:Rv1388	MTC:Rv1388	>MTC:Rv1388 [A8] PUTATIVE INTEGRATION HOST FACTOR MIHF mihF	B080401_035	2	914.995	1827.98	-0.53817	-0.45503	-1.0145	24.585	24.585	1.2509e-22	1	2575	85.38	78.97	78.97	203.28	203.28	1		640400
membrane	VSALLEALPK	10	Unmodified	_VSALLEALPK_			0	0	0	0	MTC:Rv1388	MTC:Rv1388	MTC:Rv1388	>MTC:Rv1388 [A8] PUTATIVE INTEGRATION HOST FACTOR MIHF mihF	B080401_024	2	520.821	1039.63	-0.48864	0.15985	-0.35968	23.529	23.529	8.116e-18	1	1954	74.46	68.44	68.44	195.43	195.43	1		350700000
membrane	VSALLEALPK	10	Unmodified	_VSALLEALPK_			0	0	0	0	MTC:Rv1388	MTC:Rv1388	MTC:Rv1388	>MTC:Rv1388 [A8] PUTATIVE INTEGRATION HOST FACTOR MIHF mihF	B080401_034	2	520.821	1039.63		4.6536		22.157	22.157	9.756e-05	1	1984	72.37	68.76	68.76	174.19	174.19	1
membrane	VSALLEALPK	10	Unmodified	_VSALLEALPK_			0	0	0	0	MTC:Rv1388	MTC:Rv1388	MTC:Rv1388	>MTC:Rv1388 [A8] PUTATIVE INTEGRATION HOST FACTOR MIHF mihF	B080401_034	2	520.821	1039.63		4.6536		23.182	23.182	1.115e-06	1	2092	76.79	64.55	64.55	195.43	195.43	1
membrane	VSALLEALPK	10	Unmodified	_VSALLEALPK_			0	0	0	0	MTC:Rv1388	MTC:Rv1388	MTC:Rv1388	>MTC:Rv1388 [A8] PUTATIVE INTEGRATION HOST FACTOR MIHF mihF	B080401_034	2	520.821	1039.63		4.6536		24.239	24.239	9.756e-05	1	2233	77.09	76.94	76.94	174.19	174.19	1
WCL	AQEIMTELEIAPTR	14	Oxidation (M)	_AQEIM(ox)TELEIAPTR_	AQEIM(1)TELEIAPTR	AQEIM(160.14)TELEIAPTR	1	0	0	0	MTC:Rv1388	MTC:Rv1388	MTC:Rv1388	>MTC:Rv1388 [A8] PUTATIVE INTEGRATION HOST FACTOR MIHF mihF	080507_Gustavo_TB02	2	809.411	1616.81	0.47026	-0.059033	0.38988	24.52	24.52	2.5191e-11	1	919	72.98	72.98	72.98	160.14	160.14	1		800700
WCL	AQEIMTELEIAPTR	14	Oxidation (M)	_AQEIM(ox)TELEIAPTR_	AQEIM(1)TELEIAPTR	AQEIM(209.75)TELEIAPTR	1	0	0	0	MTC:Rv1388	MTC:Rv1388	MTC:Rv1388	>MTC:Rv1388 [A8] PUTATIVE INTEGRATION HOST FACTOR MIHF mihF	080507_Gustavo_TB02	2	809.411	1616.81	0.48427	-0.17407	0.28913	27.051	27.051	2.5963e-29	2	1137	69.83	69.83	69.83	209.75	209.75	1		634840
WCL	AQEIMTELEIAPTR	14	Oxidation (M)	_AQEIM(ox)TELEIAPTR_	AQEIM(1)TELEIAPTR	AQEIM(228.14)TELEIAPTR	1	0	0	0	MTC:Rv1388	MTC:Rv1388	MTC:Rv1388	>MTC:Rv1388 [A8] PUTATIVE INTEGRATION HOST FACTOR MIHF mihF	080507_Gustavo_TB03	2	809.411	1616.81	0.34963	-0.32421	0.0038528	24.14	24.14	1.6459e-34	1	942	92.39	92.39	92.39	228.14	228.14	1		11048000
WCL	AQEIMTELEIAPTR	14	Oxidation (M)	_AQEIM(ox)TELEIAPTR_	AQEIM(1)TELEIAPTR	AQEIM(175.85)TELEIAPTR	1	0	0	0	MTC:Rv1388	MTC:Rv1388	MTC:Rv1388	>MTC:Rv1388 [A8] PUTATIVE INTEGRATION HOST FACTOR MIHF mihF	080711_Gustavo_Mtub_01	2	809.411	1616.81	1.4476	0.086951	1.513	39.98	39.98	5.1418e-17	1	2093	86.07	85.23	85.23	175.85	175.85	1		1516500
WCL	AQEIMTELEIAPTR	14	Oxidation (M)	_AQEIM(ox)TELEIAPTR_	AQEIM(1)TELEIAPTR	AQEIM(209.75)TELEIAPTR	1	0	0	0	MTC:Rv1388	MTC:Rv1388	MTC:Rv1388	>MTC:Rv1388 [A8] PUTATIVE INTEGRATION HOST FACTOR MIHF mihF	080711_Gustavo_Mtub_02	2	809.411	1616.81	1.3304	-0.67118	0.63925	40.01	40.01	2.5963e-29	4	2268	81.13	81.13	81.13	209.75	209.75	1		89509000
WCL	AQEIMTELEIAPTR	14	Oxidation (M)	_AQEIM(ox)TELEIAPTR_	AQEIM(1)TELEIAPTR	AQEIM(192.36)TELEIAPTR	1	0	0	0	MTC:Rv1388	MTC:Rv1388	MTC:Rv1388	>MTC:Rv1388 [A8] PUTATIVE INTEGRATION HOST FACTOR MIHF mihF	080711_Gustavo_Mtub_02	2	809.411	1616.81	1.4863	-0.21348	1.2519	44.422	44.422	5.5484e-21	1	2608	58.96	58.96	58.96	192.36	192.36	1		788200
WCL	AQEIMTELEIAPTR	14	Oxidation (M)	_AQEIM(ox)TELEIAPTR_	AQEIM(1)TELEIAPTR	AQEIM(69.55)TELEIAPTR	1	0	0	0	MTC:Rv1388	MTC:Rv1388	MTC:Rv1388	>MTC:Rv1388 [A8] PUTATIVE INTEGRATION HOST FACTOR MIHF mihF	080711_Gustavo_Mtub_02	2	809.411	1616.81		2.6422		75.245	75.245	0.056788	1	5060	11.41	11.41	11.41	69.555	69.555	1
WCL	AQEIMTELEIAPTR	14	Oxidation (M)	_AQEIM(ox)TELEIAPTR_	AQEIM(1)TELEIAPTR	AQEIM(209.75)TELEIAPTR	1	0	0	0	MTC:Rv1388	MTC:Rv1388	MTC:Rv1388	>MTC:Rv1388 [A8] PUTATIVE INTEGRATION HOST FACTOR MIHF mihF	080711_Gustavo_Mtub_16	2	809.411	1616.81	1.263	0.16662	1.4086	40.001	40.001	2.5963e-29	1	2093	83.46	83.46	83.46	209.75	209.75	1		10661000
WCL	AQEIMTELEIAPTR	14	Oxidation (M)	_AQEIM(ox)TELEIAPTR_	AQEIM(1)TELEIAPTR	AQEIM(209.75)TELEIAPTR	1	0	0	0	MTC:Rv1388	MTC:Rv1388	MTC:Rv1388	>MTC:Rv1388 [A8] PUTATIVE INTEGRATION HOST FACTOR MIHF mihF	080711_Gustavo_Mtub_17	2	809.411	1616.81	1.1022	-0.42942	0.6521	39.725	39.725	2.5963e-29	2	2096	89.06	89.06	89.06	209.75	209.75	1		70994000
WCL	AQEIMTELEIAPTR	14	Unmodified	_AQEIMTELEIAPTR_			0	0	0	0	MTC:Rv1388	MTC:Rv1388	MTC:Rv1388	>MTC:Rv1388 [A8] PUTATIVE INTEGRATION HOST FACTOR MIHF mihF	080507_Gustavo_TB03	2	801.414	1600.81	0.36797	0.43543	0.77906	28.465	28.465	5.5484e-21	1	1222	74.16	74.16	74.16	192.36	192.36	1		2815100
WCL	AQEIMTELEIAPTR	14	Unmodified	_AQEIMTELEIAPTR_			0	0	0	0	MTC:Rv1388	MTC:Rv1388	MTC:Rv1388	>MTC:Rv1388 [A8] PUTATIVE INTEGRATION HOST FACTOR MIHF mihF	080711_Gustavo_Mtub_01	2	801.414	1600.81	1.4025	0.31721	1.6952	49.488	49.488	1.2e-08	1	2810	54.97	53.46	53.46	145.18	145.18	1		2703700
WCL	AQEIMTELEIAPTR	14	Unmodified	_AQEIMTELEIAPTR_			0	0	0	0	MTC:Rv1388	MTC:Rv1388	MTC:Rv1388	>MTC:Rv1388 [A8] PUTATIVE INTEGRATION HOST FACTOR MIHF mihF	080711_Gustavo_Mtub_02	2	801.414	1600.81	1.3079	-0.24169	1.0422	49.764	49.764	5.5484e-21	3	2986	60.08	60.08	60.08	192.36	192.36	1		70115000
WCL	AQEIMTELEIAPTR	14	Unmodified	_AQEIMTELEIAPTR_			0	0	0	0	MTC:Rv1388	MTC:Rv1388	MTC:Rv1388	>MTC:Rv1388 [A8] PUTATIVE INTEGRATION HOST FACTOR MIHF mihF	080711_Gustavo_Mtub_16	2	801.414	1600.81	1.2382	0.41003	1.6234	49.574	49.574	1.4714e-06	1	2760	44.17	42.54	42.54	130.93	130.93	1		12380000
WCL	AQEIMTELEIAPTR	14	Unmodified	_AQEIMTELEIAPTR_			0	0	0	0	MTC:Rv1388	MTC:Rv1388	MTC:Rv1388	>MTC:Rv1388 [A8] PUTATIVE INTEGRATION HOST FACTOR MIHF mihF	080711_Gustavo_Mtub_17	2	801.414	1600.81	1.083	-0.2572	0.80268	49.383	49.383	5.5484e-21	2	2818	74.41	74.41	74.41	192.36	192.36	1		56721000
WCL	AQEIMTELEIAPTRR	15	Oxidation (M)	_AQEIM(ox)TELEIAPTRR_	AQEIM(1)TELEIAPTRR	AQEIM(89.47)TELEIAPTRR	1	0	0	0	MTC:Rv1388	MTC:Rv1388	MTC:Rv1388	>MTC:Rv1388 [A8] PUTATIVE INTEGRATION HOST FACTOR MIHF mihF	080507_Gustavo_TB02	3	591.977	1772.91	-0.015023	-0.32717	-0.36637	28.534	28.534	0.0079983	1	1262	22.55	22.55	22.55	89.474	89.474	1		836150
WCL	AQEIMTELEIAPTRR	15	Oxidation (M)	_AQEIM(ox)TELEIAPTRR_	AQEIM(1)TELEIAPTRR	AQEIM(79.38)TELEIAPTRR	1	0	0	0	MTC:Rv1388	MTC:Rv1388	MTC:Rv1388	>MTC:Rv1388 [A8] PUTATIVE INTEGRATION HOST FACTOR MIHF mihF	080507_Gustavo_TB03	3	591.977	1772.91	-0.10752	-0.61414	-0.74503	20.822	20.822	0.034477	1	669	33.69	33.69	33.69	79.381	79.381	1		40477000
WCL	AQEIMTELEIAPTRR	15	Oxidation (M)	_AQEIM(ox)TELEIAPTRR_	AQEIM(1)TELEIAPTRR	AQEIM(100.37)TELEIAPTRR	1	0	0	0	MTC:Rv1388	MTC:Rv1388	MTC:Rv1388	>MTC:Rv1388 [A8] PUTATIVE INTEGRATION HOST FACTOR MIHF mihF	080507_Gustavo_TB03	2	887.462	1772.91	0.34769	-0.06589	0.25806	20.811	20.811	0.0017052	1	677	41.39	41.39	41.39	100.37	100.37	1		2530400
WCL	AQEIMTELEIAPTRR	15	Oxidation (M)	_AQEIM(ox)TELEIAPTRR_	AQEIM(1)TELEIAPTRR	AQEIM(80.59)TELEIAPTRR	1	0	0	0	MTC:Rv1388	MTC:Rv1388	MTC:Rv1388	>MTC:Rv1388 [A8] PUTATIVE INTEGRATION HOST FACTOR MIHF mihF	080711_Gustavo_Mtub_02	2	887.462	1772.91	1.7108	-0.40664	1.2816	33.478	33.478	0.029217	2	1675	25.52	25.52	25.52	80.591	80.591	1		16814000
WCL	AQEIMTELEIAPTRR	15	Oxidation (M)	_AQEIM(ox)TELEIAPTRR_	AQEIM(1)TELEIAPTRR	AQEIM(89.47)TELEIAPTRR	1	0	0	0	MTC:Rv1388	MTC:Rv1388	MTC:Rv1388	>MTC:Rv1388 [A8] PUTATIVE INTEGRATION HOST FACTOR MIHF mihF	080711_Gustavo_Mtub_02	3	591.977	1772.91	-0.14551	-0.59672	-0.76452	33.52	33.52	0.0079983	2	1819	34.56	34.56	34.56	89.474	89.474	1		256180000
WCL	AQEIMTELEIAPTRR	15	Oxidation (M)	_AQEIM(ox)TELEIAPTRR_	AQEIM(1)TELEIAPTRR	AQEIM(71.35)TELEIAPTRR	1	0	0	0	MTC:Rv1388	MTC:Rv1388	MTC:Rv1388	>MTC:Rv1388 [A8] PUTATIVE INTEGRATION HOST FACTOR MIHF mihF	080711_Gustavo_Mtub_16	2	887.462	1772.91	1.6844	-0.17597	1.4852	33.686	33.686	0.08679	1	1576	21.67	21.67	21.67	71.352	71.352	1		1252700
WCL	AQEIMTELEIAPTRR	15	Oxidation (M)	_AQEIM(ox)TELEIAPTRR_	AQEIM(1)TELEIAPTRR	AQEIM(85.16)TELEIAPTRR	1	0	0	0	MTC:Rv1388	MTC:Rv1388	MTC:Rv1388	>MTC:Rv1388 [A8] PUTATIVE INTEGRATION HOST FACTOR MIHF mihF	080711_Gustavo_Mtub_16	3	591.977	1772.91	-0.14888	-0.47829	-0.64895	33.72	33.72	0.011698	2	1611	27.6	27.6	27.6	85.157	85.157	1		36312000
WCL	AQEIMTELEIAPTRR	15	Oxidation (M)	_AQEIM(ox)TELEIAPTRR_	AQEIM(1)TELEIAPTRR	AQEIM(90.27)TELEIAPTRR	1	0	0	0	MTC:Rv1388	MTC:Rv1388	MTC:Rv1388	>MTC:Rv1388 [A8] PUTATIVE INTEGRATION HOST FACTOR MIHF mihF	080711_Gustavo_Mtub_17	2	887.462	1772.91	1.5241	-0.2512	1.2499	33.436	33.436	0.0073183	2	1634	32.79	32.79	32.79	90.268	90.268	1		15861000
WCL	AQEIMTELEIAPTRR	15	Oxidation (M)	_AQEIM(ox)TELEIAPTRR_	AQEIM(1)TELEIAPTRR	AQEIM(89.47)TELEIAPTRR	1	0	0	0	MTC:Rv1388	MTC:Rv1388	MTC:Rv1388	>MTC:Rv1388 [A8] PUTATIVE INTEGRATION HOST FACTOR MIHF mihF	080711_Gustavo_Mtub_17	3	591.977	1772.91	-0.33994	-0.47118	-0.8334	33.464	33.464	0.0079983	2	1616	40.16	40.16	40.16	89.474	89.474	1		254690000
WCL	AQEIMTELEIAPTRR	15	Unmodified	_AQEIMTELEIAPTRR_			0	0	0	0	MTC:Rv1388	MTC:Rv1388	MTC:Rv1388	>MTC:Rv1388 [A8] PUTATIVE INTEGRATION HOST FACTOR MIHF mihF	080711_Gustavo_Mtub_02	3	586.645	1756.91	-0.15188	-0.64014	-0.81699	42.562	42.562	0.10934	2	2414	24.96	17.87	17.87	69.772	69.772	1		173390000
WCL	AQEIMTELEIAPTRR	15	Unmodified	_AQEIMTELEIAPTRR_			0	0	0	0	MTC:Rv1388	MTC:Rv1388	MTC:Rv1388	>MTC:Rv1388 [A8] PUTATIVE INTEGRATION HOST FACTOR MIHF mihF	080711_Gustavo_Mtub_02	2	879.464	1756.91	1.6948	-0.30148	1.3685	42.451	42.451	0.048787	1	2427	37.52	37.52	37.52	76.09	76.09	1		13091000
WCL	AQEIMTELEIAPTRR	15	Unmodified	_AQEIMTELEIAPTRR_			0	0	0	0	MTC:Rv1388	MTC:Rv1388	MTC:Rv1388	>MTC:Rv1388 [A8] PUTATIVE INTEGRATION HOST FACTOR MIHF mihF	080711_Gustavo_Mtub_17	3	586.645	1756.91	-0.33264	-0.371	-0.72743	42.514	42.514	0.0079983	1	2349	27.85	26.09	26.09	89.474	89.474	1		181200000
WCL	DAESDEVLGK	10	Unmodified	_DAESDEVLGK_			0	0	0	0	MTC:Rv1388	MTC:Rv1388	MTC:Rv1388	>MTC:Rv1388 [A8] PUTATIVE INTEGRATION HOST FACTOR MIHF mihF	080711_Gustavo_Mtub_02	2	531.751	1061.49	-0.25005	-0.047696	-0.30954	21.916	21.916	1.2183e-05	1	774	40.69	40.69	40.69	137.28	137.28	1		800920
WCL	GGTNLTQVLK	10	Unmodified	_GGTNLTQVLK_			0	0	0	0	MTC:Rv1388	MTC:Rv1388	MTC:Rv1388	>MTC:Rv1388 [A8] PUTATIVE INTEGRATION HOST FACTOR MIHF mihF	080507_Gustavo_TB03	2	515.798	1029.58	-0.30691	-0.45891	-0.76192	19.907	19.907	0.00036498	1	641	49.81	45.14	45.14	120.86	120.86	1		13321000
WCL	GGTNLTQVLK	10	Unmodified	_GGTNLTQVLK_			0	0	0	0	MTC:Rv1388	MTC:Rv1388	MTC:Rv1388	>MTC:Rv1388 [A8] PUTATIVE INTEGRATION HOST FACTOR MIHF mihF	080711_Gustavo_Mtub_01	2	515.798	1029.58	-0.2474	-0.11144	-0.35427	30.658	30.658	0.089255	1	1421	27.67	23.84	23.84	77.924	77.924	1		2983000
WCL	GGTNLTQVLK	10	Unmodified	_GGTNLTQVLK_			0	0	0	0	MTC:Rv1388	MTC:Rv1388	MTC:Rv1388	>MTC:Rv1388 [A8] PUTATIVE INTEGRATION HOST FACTOR MIHF mihF	080711_Gustavo_Mtub_02	2	515.798	1029.58	-0.52499	-0.13023	-0.6521	30.791	30.791	0.00036498	3	1496	53.64	45.33	45.33	120.86	120.86	1		128240000
WCL	GGTNLTQVLK	10	Unmodified	_GGTNLTQVLK_			0	0	0	0	MTC:Rv1388	MTC:Rv1388	MTC:Rv1388	>MTC:Rv1388 [A8] PUTATIVE INTEGRATION HOST FACTOR MIHF mihF	080711_Gustavo_Mtub_16	2	515.798	1029.58	-0.48799	0.16685	-0.3166	31.178	31.178	0.089255	1	1363	25.95	12.6	12.6	77.924	77.924	1		14978000
WCL	GGTNLTQVLK	10	Unmodified	_GGTNLTQVLK_			0	0	0	0	MTC:Rv1388	MTC:Rv1388	MTC:Rv1388	>MTC:Rv1388 [A8] PUTATIVE INTEGRATION HOST FACTOR MIHF mihF	080711_Gustavo_Mtub_17	2	515.798	1029.58	-0.63144	-0.32051	-0.94799	30.881	30.881	0.00036498	1	1403	46	35.67	35.67	120.86	120.86	1		87747000
WCL	GGTNLTQVLKDAESDEVLGK	20	Unmodified	_GGTNLTQVLKDAESDEVLGK_			0	0	0	0	MTC:Rv1388	MTC:Rv1388	MTC:Rv1388	>MTC:Rv1388 [A8] PUTATIVE INTEGRATION HOST FACTOR MIHF mihF	080507_Gustavo_TB02	2	1037.54	2073.06	0.32386	0.0065903	0.32868	34.202	34.202	2.9742e-15	1	1632	69.94	69.94	69.94	169.63	169.63	1		161490
WCL	GGTNLTQVLKDAESDEVLGK	20	Unmodified	_GGTNLTQVLKDAESDEVLGK_			0	0	0	0	MTC:Rv1388	MTC:Rv1388	MTC:Rv1388	>MTC:Rv1388 [A8] PUTATIVE INTEGRATION HOST FACTOR MIHF mihF	080507_Gustavo_TB02	3	692.027	2073.06	0.27736	0.29505	0.56994	34.258	34.258	0.0029169	1	1674	47.33	47.33	47.33	94.344	94.344	1		578870
WCL	GGTNLTQVLKDAESDEVLGK	20	Unmodified	_GGTNLTQVLKDAESDEVLGK_			0	0	0	0	MTC:Rv1388	MTC:Rv1388	MTC:Rv1388	>MTC:Rv1388 [A8] PUTATIVE INTEGRATION HOST FACTOR MIHF mihF	080507_Gustavo_TB03	3	692.027	2073.06	0.20303	0.22217	0.4229	30.212	30.212	0.0029169	1	1330	42.27	42.27	42.27	94.344	94.344	1		15792000
WCL	GGTNLTQVLKDAESDEVLGK	20	Unmodified	_GGTNLTQVLKDAESDEVLGK_			0	0	0	0	MTC:Rv1388	MTC:Rv1388	MTC:Rv1388	>MTC:Rv1388 [A8] PUTATIVE INTEGRATION HOST FACTOR MIHF mihF	080507_Gustavo_TB03	2	1037.54	2073.06	0.14977	-0.033976	0.11448	30.212	30.212	4.7328e-37	1	1336	105.93	105.93	105.93	226.58	226.58	1		2124900
WCL	GGTNLTQVLKDAESDEVLGK	20	Unmodified	_GGTNLTQVLKDAESDEVLGK_			0	0	0	0	MTC:Rv1388	MTC:Rv1388	MTC:Rv1388	>MTC:Rv1388 [A8] PUTATIVE INTEGRATION HOST FACTOR MIHF mihF	080711_Gustavo_Mtub_01	2	1037.54	2073.06	2.2454	-0.044115	2.1999	54.445	54.445	1.2391e-31	1	3210	104.33	104.33	104.33	211.62	211.62	1		814170
WCL	GGTNLTQVLKDAESDEVLGK	20	Unmodified	_GGTNLTQVLKDAESDEVLGK_			0	0	0	0	MTC:Rv1388	MTC:Rv1388	MTC:Rv1388	>MTC:Rv1388 [A8] PUTATIVE INTEGRATION HOST FACTOR MIHF mihF	080711_Gustavo_Mtub_01	3	692.027	2073.06	0.74156	0.25834	0.99818	54.957	54.957	0.12477	1	3420	26.95	26.95	26.95	59.887	59.887	1		8829700
WCL	GGTNLTQVLKDAESDEVLGK	20	Unmodified	_GGTNLTQVLKDAESDEVLGK_			0	0	0	0	MTC:Rv1388	MTC:Rv1388	MTC:Rv1388	>MTC:Rv1388 [A8] PUTATIVE INTEGRATION HOST FACTOR MIHF mihF	080711_Gustavo_Mtub_02	3	692.027	2073.06	0.76968	-0.4713	0.29743	44.164	44.164	0.022065	1	2591	31.14	31.14	31.14	76.343	76.343	1		2243300
WCL	GGTNLTQVLKDAESDEVLGK	20	Unmodified	_GGTNLTQVLKDAESDEVLGK_			0	0	0	0	MTC:Rv1388	MTC:Rv1388	MTC:Rv1388	>MTC:Rv1388 [A8] PUTATIVE INTEGRATION HOST FACTOR MIHF mihF	080711_Gustavo_Mtub_02	3	692.027	2073.06	0.6067	0.10466	0.71014	55.804	55.804	1.9508e-07	8	3728	52.88	52.88	52.88	134.67	134.67	1		355110000
WCL	GGTNLTQVLKDAESDEVLGK	20	Unmodified	_GGTNLTQVLKDAESDEVLGK_			0	0	0	0	MTC:Rv1388	MTC:Rv1388	MTC:Rv1388	>MTC:Rv1388 [A8] PUTATIVE INTEGRATION HOST FACTOR MIHF mihF	080711_Gustavo_Mtub_02	2	1037.54	2073.06	2.1097	-0.078647	2.0297	54.617	54.617	1.6421e-54	2	3494	109.5	109.5	109.5	258.06	258.06	1		53225000
WCL	GGTNLTQVLKDAESDEVLGK	20	Unmodified	_GGTNLTQVLKDAESDEVLGK_			0	0	0	0	MTC:Rv1388	MTC:Rv1388	MTC:Rv1388	>MTC:Rv1388 [A8] PUTATIVE INTEGRATION HOST FACTOR MIHF mihF	080711_Gustavo_Mtub_02	2	1037.54	2073.06	2.2419	-0.13171	2.1086	59.997	59.997	4.7328e-37	1	3847	97.41	97.41	97.41	226.58	226.58	1		1888500
WCL	GGTNLTQVLKDAESDEVLGK	20	Unmodified	_GGTNLTQVLKDAESDEVLGK_			0	0	0	0	MTC:Rv1388	MTC:Rv1388	MTC:Rv1388	>MTC:Rv1388 [A8] PUTATIVE INTEGRATION HOST FACTOR MIHF mihF	080711_Gustavo_Mtub_16	3	692.027	2073.06	0.52413	0.081419	0.60417	54.975	54.975	0.00013685	3	3216	49.01	49.01	49.01	113.81	113.81	1		67811000
WCL	GGTNLTQVLKDAESDEVLGK	20	Unmodified	_GGTNLTQVLKDAESDEVLGK_			0	0	0	0	MTC:Rv1388	MTC:Rv1388	MTC:Rv1388	>MTC:Rv1388 [A8] PUTATIVE INTEGRATION HOST FACTOR MIHF mihF	080711_Gustavo_Mtub_16	2	1037.54	2073.06	2.0485	0.063571	2.1107	54.901	54.901	4.7328e-37	2	3157	98.2	98.2	98.2	226.58	226.58	1		5390100
WCL	GGTNLTQVLKDAESDEVLGK	20	Unmodified	_GGTNLTQVLKDAESDEVLGK_			0	0	0	0	MTC:Rv1388	MTC:Rv1388	MTC:Rv1388	>MTC:Rv1388 [A8] PUTATIVE INTEGRATION HOST FACTOR MIHF mihF	080711_Gustavo_Mtub_17	3	692.027	2073.06	0.67114	-0.47291	0.19816	44.083	44.083	0.0029169	1	2434	30.69	30.69	30.69	94.344	94.344	1		2314100
WCL	GGTNLTQVLKDAESDEVLGK	20	Unmodified	_GGTNLTQVLKDAESDEVLGK_			0	0	0	0	MTC:Rv1388	MTC:Rv1388	MTC:Rv1388	>MTC:Rv1388 [A8] PUTATIVE INTEGRATION HOST FACTOR MIHF mihF	080711_Gustavo_Mtub_17	3	692.027	2073.06	0.3259	-0.17914	0.14565	54.567	54.567	1.9508e-07	3	3288	50.08	50.08	50.08	134.67	134.67	1		363720000
WCL	GGTNLTQVLKDAESDEVLGK	20	Unmodified	_GGTNLTQVLKDAESDEVLGK_			0	0	0	0	MTC:Rv1388	MTC:Rv1388	MTC:Rv1388	>MTC:Rv1388 [A8] PUTATIVE INTEGRATION HOST FACTOR MIHF mihF	080711_Gustavo_Mtub_17	2	1037.54	2073.06	1.9103	-0.31035	1.5988	54.539	54.539	1.2391e-31	2	3289	98.98	98.98	98.98	211.62	211.62	1		51706000
WCL	GGTNLTQVLKDAESDEVLGK	20	Unmodified	_GGTNLTQVLKDAESDEVLGK_			0	0	0	0	MTC:Rv1388	MTC:Rv1388	MTC:Rv1388	>MTC:Rv1388 [A8] PUTATIVE INTEGRATION HOST FACTOR MIHF mihF	080711_Gustavo_Mtub_17	3	692.027	2073.06	0.7855	0.011879	0.79562	78.322	78.322	0.0074794	1	4998	25.74	25.74	25.74	85.157	85.157	1		167110
WCL	GGTNLTQVLKDAESDEVLGK	20	Unmodified	_GGTNLTQVLKDAESDEVLGK_			0	0	0	0	MTC:Rv1388	MTC:Rv1388	MTC:Rv1388	>MTC:Rv1388 [A8] PUTATIVE INTEGRATION HOST FACTOR MIHF mihF	080711_Gustavo_Mtub_17	3	692.027	2073.06	0.80076	0.1291	0.92793	82.49	82.49	0.12477	1	5317	15.22	15.22	15.22	59.887	59.887	1		256730
WCL	GGTNLTQVLKDAESDEVLGK	20	Unmodified	_GGTNLTQVLKDAESDEVLGK_			0	0	0	0	MTC:Rv1388	MTC:Rv1388	MTC:Rv1388	>MTC:Rv1388 [A8] PUTATIVE INTEGRATION HOST FACTOR MIHF mihF	080711_Gustavo_Mtub_17	3	692.027	2073.06	0.78597	-0.034429	0.74966	85.944	85.944	0.059202	1	5542	15.91	15.91	15.91	67.915	67.915	1		154700
WCL	MKVSALLEALPK	12	Oxidation (M)	_M(ox)KVSALLEALPK_	M(1)KVSALLEALPK	M(182.37)KVSALLEALPK	1	0	0	0	MTC:Rv1388	MTC:Rv1388	MTC:Rv1388	>MTC:Rv1388 [A8] PUTATIVE INTEGRATION HOST FACTOR MIHF mihF	080507_Gustavo_TB02	2	658.386	1314.76	0.22057	-0.41693	-0.22485	33.601	33.601	3.379e-16	1	1617	57.48	57.48	57.48	182.37	182.37	1		129330
WCL	MKVSALLEALPK	12	Oxidation (M)	_M(ox)KVSALLEALPK_	M(1)KVSALLEALPK	M(225.17)KVSALLEALPK	1	0	0	0	MTC:Rv1388	MTC:Rv1388	MTC:Rv1388	>MTC:Rv1388 [A8] PUTATIVE INTEGRATION HOST FACTOR MIHF mihF	080711_Gustavo_Mtub_01	2	658.386	1314.76	0.63018	0.18663	0.78839	43.338	43.338	2.6112e-25	1	2343	63.67	63.67	63.67	225.17	225.17	1		1083400
WCL	MKVSALLEALPK	12	Oxidation (M)	_M(ox)KVSALLEALPK_	M(1)KVSALLEALPK	M(297.63)KVSALLEALPK	1	0	0	0	MTC:Rv1388	MTC:Rv1388	MTC:Rv1388	>MTC:Rv1388 [A8] PUTATIVE INTEGRATION HOST FACTOR MIHF mihF	080711_Gustavo_Mtub_02	2	658.386	1314.76	0.41475	-0.11456	0.27258	43.509	43.509	1.2062e-45	2	2540	90.68	90.68	90.68	297.63	297.63	1		50126000
WCL	MKVSALLEALPK	12	Oxidation (M)	_M(ox)KVSALLEALPK_	M(1)KVSALLEALPK	M(114.1)KVSALLEALPK	1	0	0	0	MTC:Rv1388	MTC:Rv1388	MTC:Rv1388	>MTC:Rv1388 [A8] PUTATIVE INTEGRATION HOST FACTOR MIHF mihF	080711_Gustavo_Mtub_02	3	439.26	1314.76	-0.22557	0.38363	0.12804	43.573	43.573	0.00017083	1	2561	39.28	39.28	39.28	114.1	114.1	1		53785000
WCL	MKVSALLEALPK	12	Oxidation (M)	_M(ox)KVSALLEALPK_	M(1)KVSALLEALPK	M(78.25)KVSALLEALPK	1	0	0	0	MTC:Rv1388	MTC:Rv1388	MTC:Rv1388	>MTC:Rv1388 [A8] PUTATIVE INTEGRATION HOST FACTOR MIHF mihF	080711_Gustavo_Mtub_02	3	439.26	1314.76	-0.067267	0.025389	-0.069974	57.894	57.894	0.062927	1	3626	24.9	24.9	24.9	78.251	78.251	1		646520
WCL	MKVSALLEALPK	12	Oxidation (M)	_M(ox)KVSALLEALPK_	M(1)KVSALLEALPK	M(193.4)KVSALLEALPK	1	0	0	0	MTC:Rv1388	MTC:Rv1388	MTC:Rv1388	>MTC:Rv1388 [A8] PUTATIVE INTEGRATION HOST FACTOR MIHF mihF	080711_Gustavo_Mtub_16	2	658.386	1314.76	0.38388	0.38328	0.73816	43.773	43.773	2.4354e-19	1	2330	65.76	65.76	65.76	193.4	193.4	1		7735900
WCL	MKVSALLEALPK	12	Oxidation (M)	_M(ox)KVSALLEALPK_	M(1)KVSALLEALPK	M(127.3)KVSALLEALPK	1	0	0	0	MTC:Rv1388	MTC:Rv1388	MTC:Rv1388	>MTC:Rv1388 [A8] PUTATIVE INTEGRATION HOST FACTOR MIHF mihF	080711_Gustavo_Mtub_16	3	439.26	1314.76	-0.22825	0.45173	0.1939	43.832	43.832	6.0371e-06	1	2346	42.67	42.67	42.67	127.3	127.3	1		9852800
WCL	MKVSALLEALPK	12	Oxidation (M)	_M(ox)KVSALLEALPK_	M(1)KVSALLEALPK	M(127.3)KVSALLEALPK	1	0	0	0	MTC:Rv1388	MTC:Rv1388	MTC:Rv1388	>MTC:Rv1388 [A8] PUTATIVE INTEGRATION HOST FACTOR MIHF mihF	080711_Gustavo_Mtub_17	3	439.26	1314.76	-0.32905	0.43351	0.075247	43.356	43.356	6.0371e-06	2	2406	57.44	57.44	57.44	127.3	127.3	1		44033000
WCL	MKVSALLEALPK	12	Oxidation (M)	_M(ox)KVSALLEALPK_	M(1)KVSALLEALPK	M(259.72)KVSALLEALPK	1	0	0	0	MTC:Rv1388	MTC:Rv1388	MTC:Rv1388	>MTC:Rv1388 [A8] PUTATIVE INTEGRATION HOST FACTOR MIHF mihF	080711_Gustavo_Mtub_17	2	658.386	1314.76	0.21187	0.082117	0.26511	43.313	43.313	1.6771e-33	1	2326	78.74	78.74	78.74	259.72	259.72	1		36815000
WCL	MKVSALLEALPK	12	Unmodified	_MKVSALLEALPK_			0	0	0	0	MTC:Rv1388	MTC:Rv1388	MTC:Rv1388	>MTC:Rv1388 [A8] PUTATIVE INTEGRATION HOST FACTOR MIHF mihF	080711_Gustavo_Mtub_02	2	650.389	1298.76	0.4058	0.38625	0.75944	52.751	52.751	3.9969e-25	1	3262	86.97	86.97	86.97	221.27	221.27	1		15454000
WCL	MKVSALLEALPK	12	Unmodified	_MKVSALLEALPK_			0	0	0	0	MTC:Rv1388	MTC:Rv1388	MTC:Rv1388	>MTC:Rv1388 [A8] PUTATIVE INTEGRATION HOST FACTOR MIHF mihF	080711_Gustavo_Mtub_02	3	433.928	1298.76	-0.13496	0.26151	0.093378	52.722	52.722	1.2252e-10	1	3268	47.55	47.55	47.55	155.64	155.64	1		23374000
WCL	MKVSALLEALPK	12	Unmodified	_MKVSALLEALPK_			0	0	0	0	MTC:Rv1388	MTC:Rv1388	MTC:Rv1388	>MTC:Rv1388 [A8] PUTATIVE INTEGRATION HOST FACTOR MIHF mihF	080711_Gustavo_Mtub_02	2	650.389	1298.76	0.5355	-0.63318	-0.12796	60.369	60.369	0.058993	1	3879	43.57	43.57	43.57	78.875	78.875	1		369870
WCL	MKVSALLEALPK	12	Unmodified	_MKVSALLEALPK_			0	0	0	0	MTC:Rv1388	MTC:Rv1388	MTC:Rv1388	>MTC:Rv1388 [A8] PUTATIVE INTEGRATION HOST FACTOR MIHF mihF	080711_Gustavo_Mtub_02	2	650.389	1298.76	0.54216	0.10136	0.61133	63.406	63.406	0.0013231	2	3975	39.37	39.37	39.37	104.29	104.29	1		587060
WCL	MKVSALLEALPK	12	Unmodified	_MKVSALLEALPK_			0	0	0	0	MTC:Rv1388	MTC:Rv1388	MTC:Rv1388	>MTC:Rv1388 [A8] PUTATIVE INTEGRATION HOST FACTOR MIHF mihF	080711_Gustavo_Mtub_16	2	650.389	1298.76	0.38193	0.53043	0.88006	52.687	52.687	3.379e-16	1	2988	67.85	67.85	67.85	182.37	182.37	1		2460600
WCL	MKVSALLEALPK	12	Unmodified	_MKVSALLEALPK_			0	0	0	0	MTC:Rv1388	MTC:Rv1388	MTC:Rv1388	>MTC:Rv1388 [A8] PUTATIVE INTEGRATION HOST FACTOR MIHF mihF	080711_Gustavo_Mtub_16	3	433.928	1298.76	-0.12917	0.21398	0.05195	52.734	52.734	0.00017083	1	2994	34.56	34.56	34.56	114.1	114.1	1		4841700
WCL	MKVSALLEALPK	12	Unmodified	_MKVSALLEALPK_			0	0	0	0	MTC:Rv1388	MTC:Rv1388	MTC:Rv1388	>MTC:Rv1388 [A8] PUTATIVE INTEGRATION HOST FACTOR MIHF mihF	080711_Gustavo_Mtub_17	3	433.928	1298.76	-0.21297	0.18365	-0.060401	52.466	52.466	3.7234e-08	1	3076	47.66	47.66	47.66	141.14	141.14	1		18057000
WCL	RGGTNLTQVLK	11	Unmodified	_RGGTNLTQVLK_			0	0	0	0	MTC:Rv1388	MTC:Rv1388	MTC:Rv1388	>MTC:Rv1388 [A8] PUTATIVE INTEGRATION HOST FACTOR MIHF mihF	080711_Gustavo_Mtub_02	2	593.849	1185.68	-0.041562	-0.29928	-0.34216	22.949	22.949	0.14232	2	862	33.55	28.52	28.52	72.206	72.206	1		21025000
WCL	RGGTNLTQVLKDAESDEVLGK	21	Unmodified	_RGGTNLTQVLKDAESDEVLGK_			0	0	0	0	MTC:Rv1388	MTC:Rv1388	MTC:Rv1388	>MTC:Rv1388 [A8] PUTATIVE INTEGRATION HOST FACTOR MIHF mihF	080711_Gustavo_Mtub_02	3	744.061	2229.16	1.0052	-0.80066	0.20088	49.717	49.717	0.0025428	2	3013	41.78	41.78	41.78	98.917	98.917	1		35180000
WCL	RGGTNLTQVLKDAESDEVLGK	21	Unmodified	_RGGTNLTQVLKDAESDEVLGK_			0	0	0	0	MTC:Rv1388	MTC:Rv1388	MTC:Rv1388	>MTC:Rv1388 [A8] PUTATIVE INTEGRATION HOST FACTOR MIHF mihF	080711_Gustavo_Mtub_02	3	744.061	2229.16	1.1441	-0.26235	0.87849	60.876	60.876	4.5829e-05	1	3969	44.35	44.35	44.35	118.29	118.29	1		1244000
WCL	RGGTNLTQVLKDAESDEVLGK	21	Unmodified	_RGGTNLTQVLKDAESDEVLGK_			0	0	0	0	MTC:Rv1388	MTC:Rv1388	MTC:Rv1388	>MTC:Rv1388 [A8] PUTATIVE INTEGRATION HOST FACTOR MIHF mihF	080711_Gustavo_Mtub_17	3	744.061	2229.16	0.70385	-1.3047	-0.60348	48.518	48.518	4.7972e-06	1	2755	56.59	56.59	56.59	128.48	128.48	1		72775000
WCL	RGGTNLTQVLKDAESDEVLGK	21	Unmodified	_RGGTNLTQVLKDAESDEVLGK_			0	0	0	0	MTC:Rv1388	MTC:Rv1388	MTC:Rv1388	>MTC:Rv1388 [A8] PUTATIVE INTEGRATION HOST FACTOR MIHF mihF	080711_Gustavo_Mtub_17	4	558.297	2229.16	-0.41879	0.19135	-0.23183	48.562	48.562	0.033089	1	2756	46.31	46.31	46.31	72.465	72.465	1		57630000
WCL	RGGTNLTQVLKDAESDEVLGK	21	Unmodified	_RGGTNLTQVLKDAESDEVLGK_			0	0	0	0	MTC:Rv1388	MTC:Rv1388	MTC:Rv1388	>MTC:Rv1388 [A8] PUTATIVE INTEGRATION HOST FACTOR MIHF mihF	080711_Gustavo_Mtub_17	4	558.297	2229.16	-0.2596	-0.23751	-0.50033	50.033	50.033	0.079894	1	2854	26.33	26.33	26.33	64.385	64.385	1		8141400
WCL	VKAQEIMTELEIAPTR	16	Oxidation (M)	_VKAQEIM(ox)TELEIAPTR_	VKAQEIM(1)TELEIAPTR	VKAQEIM(117.63)TELEIAPTR	1	0	0	0	MTC:Rv1388	MTC:Rv1388	MTC:Rv1388	>MTC:Rv1388 [A8] PUTATIVE INTEGRATION HOST FACTOR MIHF mihF	080507_Gustavo_TB03	3	615.664	1843.97	0.009008	0.14647	0.13518	22.526	22.526	2.1913e-05	1	792	32.49	30.29	30.29	117.63	117.63	1		2760900
WCL	VKAQEIMTELEIAPTR	16	Oxidation (M)	_VKAQEIM(ox)TELEIAPTR_	VKAQEIM(1)TELEIAPTR	VKAQEIM(285.85)TELEIAPTR	1	0	0	0	MTC:Rv1388	MTC:Rv1388	MTC:Rv1388	>MTC:Rv1388 [A8] PUTATIVE INTEGRATION HOST FACTOR MIHF mihF	080507_Gustavo_TB03	2	922.993	1843.97	0.32248	-0.18325	0.1197	22.52	22.52	3.1126e-63	1	800	68.29	66.78	66.78	285.85	285.85	1		725340
WCL	VKAQEIMTELEIAPTR	16	Oxidation (M)	_VKAQEIM(ox)TELEIAPTR_	VKAQEIM(1)TELEIAPTR	VKAQEIM(129.14)TELEIAPTR	1	0	0	0	MTC:Rv1388	MTC:Rv1388	MTC:Rv1388	>MTC:Rv1388 [A8] PUTATIVE INTEGRATION HOST FACTOR MIHF mihF	080711_Gustavo_Mtub_02	3	615.664	1843.97	0.14449	0.014161	0.13803	38.041	38.041	1.281e-06	2	2076	37.55	36.97	36.97	129.14	129.14	1		20733000
WCL	VKAQEIMTELEIAPTR	16	Oxidation (M)	_VKAQEIM(ox)TELEIAPTR_	VKAQEIM(1)TELEIAPTR	VKAQEIM(285.85)TELEIAPTR	1	0	0	0	MTC:Rv1388	MTC:Rv1388	MTC:Rv1388	>MTC:Rv1388 [A8] PUTATIVE INTEGRATION HOST FACTOR MIHF mihF	080711_Gustavo_Mtub_02	2	922.993	1843.97	1.8984	-0.26296	1.6156	37.812	37.812	3.1126e-63	1	2094	76.99	76.2	76.2	285.85	285.85	1		3950500
WCL	VKAQEIMTELEIAPTR	16	Oxidation (M)	_VKAQEIM(ox)TELEIAPTR_	VKAQEIM(1)TELEIAPTR	VKAQEIM(270.31)TELEIAPTR	1	0	0	0	MTC:Rv1388	MTC:Rv1388	MTC:Rv1388	>MTC:Rv1388 [A8] PUTATIVE INTEGRATION HOST FACTOR MIHF mihF	080711_Gustavo_Mtub_02	2	922.993	1843.97		-0.50923		37.058	37.058	3.2619e-55	1	2010	74.94	70.79	70.79	270.31	270.31	1
WCL	VKAQEIMTELEIAPTR	16	Oxidation (M)	_VKAQEIM(ox)TELEIAPTR_	VKAQEIM(1)TELEIAPTR	VKAQEIM(106.55)TELEIAPTR	1	0	0	0	MTC:Rv1388	MTC:Rv1388	MTC:Rv1388	>MTC:Rv1388 [A8] PUTATIVE INTEGRATION HOST FACTOR MIHF mihF	080711_Gustavo_Mtub_16	3	615.664	1843.97	0.13418	-0.031603	0.082631	37.391	37.391	0.0001887	1	1869	31.29	30.48	30.48	106.55	106.55	1		2485200
WCL	VKAQEIMTELEIAPTR	16	Oxidation (M)	_VKAQEIM(ox)TELEIAPTR_	VKAQEIM(1)TELEIAPTR	VKAQEIM(270.31)TELEIAPTR	1	0	0	0	MTC:Rv1388	MTC:Rv1388	MTC:Rv1388	>MTC:Rv1388 [A8] PUTATIVE INTEGRATION HOST FACTOR MIHF mihF	080711_Gustavo_Mtub_16	2	922.993	1843.97	1.8496	-0.74636	1.0842	37.826	37.826	6.9773e-58	1	1881	73.52	72.08	72.08	270.31	270.31	1		513950
WCL	VKAQEIMTELEIAPTR	16	Oxidation (M)	_VKAQEIM(ox)TELEIAPTR_	VKAQEIM(1)TELEIAPTR	VKAQEIM(141.09)TELEIAPTR	1	0	0	0	MTC:Rv1388	MTC:Rv1388	MTC:Rv1388	>MTC:Rv1388 [A8] PUTATIVE INTEGRATION HOST FACTOR MIHF mihF	080711_Gustavo_Mtub_16	3	615.664	1843.97	0.13658	-0.1097	0.0077082	38.162	38.162	1.8134e-08	1	1949	33.12	32.77	32.77	141.09	141.09	1		3025000
WCL	VKAQEIMTELEIAPTR	16	Oxidation (M)	_VKAQEIM(ox)TELEIAPTR_	VKAQEIM(1)TELEIAPTR	VKAQEIM(153.48)TELEIAPTR	1	0	0	0	MTC:Rv1388	MTC:Rv1388	MTC:Rv1388	>MTC:Rv1388 [A8] PUTATIVE INTEGRATION HOST FACTOR MIHF mihF	080711_Gustavo_Mtub_17	3	615.664	1843.97	-0.014023	-0.031842	-0.066124	37.066	37.066	3.1159e-11	1	1851	43.24	40.03	40.03	153.48	153.48	1		20141000
WCL	VKAQEIMTELEIAPTR	16	Oxidation (M)	_VKAQEIM(ox)TELEIAPTR_	VKAQEIM(1)TELEIAPTR	VKAQEIM(301.85)TELEIAPTR	1	0	0	0	MTC:Rv1388	MTC:Rv1388	MTC:Rv1388	>MTC:Rv1388 [A8] PUTATIVE INTEGRATION HOST FACTOR MIHF mihF	080711_Gustavo_Mtub_17	2	922.993	1843.97	1.7609	0.044623	1.7857	37.067	37.067	9.1347e-72	1	1863	75	72.45	72.45	301.85	301.85	1		2667500
WCL	VKAQEIMTELEIAPTR	16	Oxidation (M)	_VKAQEIM(ox)TELEIAPTR_	VKAQEIM(1)TELEIAPTR	VKAQEIM(166.3)TELEIAPTR	1	0	0	0	MTC:Rv1388	MTC:Rv1388	MTC:Rv1388	>MTC:Rv1388 [A8] PUTATIVE INTEGRATION HOST FACTOR MIHF mihF	080711_Gustavo_Mtub_17	3	615.664	1843.97	0.0058893	0.093431	0.080105	37.847	37.847	5.0399e-14	1	1928	54.69	53.81	53.81	166.3	166.3	1		22394000
WCL	VKAQEIMTELEIAPTR	16	Oxidation (M)	_VKAQEIM(ox)TELEIAPTR_	VKAQEIM(1)TELEIAPTR	VKAQEIM(285.85)TELEIAPTR	1	0	0	0	MTC:Rv1388	MTC:Rv1388	MTC:Rv1388	>MTC:Rv1388 [A8] PUTATIVE INTEGRATION HOST FACTOR MIHF mihF	080711_Gustavo_Mtub_17	2	922.993	1843.97	1.7614	-0.10831	1.6334	37.816	37.816	3.1126e-63	1	1941	79.42	73.2	73.2	285.85	285.85	1		3244500
WCL	VKAQEIMTELEIAPTR	16	Unmodified	_VKAQEIMTELEIAPTR_			0	0	0	0	MTC:Rv1388	MTC:Rv1388	MTC:Rv1388	>MTC:Rv1388 [A8] PUTATIVE INTEGRATION HOST FACTOR MIHF mihF	080711_Gustavo_Mtub_02	2	914.995	1827.98	1.853	0.0089584	1.8405	49.292	49.292	3.2565e-51	1	2997	111.33	106.89	106.89	255.27	255.27	1		4278100
WCL	VKAQEIMTELEIAPTR	16	Unmodified	_VKAQEIMTELEIAPTR_			0	0	0	0	MTC:Rv1388	MTC:Rv1388	MTC:Rv1388	>MTC:Rv1388 [A8] PUTATIVE INTEGRATION HOST FACTOR MIHF mihF	080711_Gustavo_Mtub_16	2	914.995	1827.98	1.7855	-0.085496	1.6784	49.249	49.249	1.3382e-39	1	2772	92.36	89.83	89.83	237.12	237.12	1		809570
WCL	VKAQEIMTELEIAPTR	16	Unmodified	_VKAQEIMTELEIAPTR_			0	0	0	0	MTC:Rv1388	MTC:Rv1388	MTC:Rv1388	>MTC:Rv1388 [A8] PUTATIVE INTEGRATION HOST FACTOR MIHF mihF	080711_Gustavo_Mtub_17	2	914.995	1827.98	1.6871	0.07978	1.7457	49.115	49.115	1.3382e-39	1	2806	103.05	97.49	97.49	237.12	237.12	1		5971200
WCL	VKAQEIMTELEIAPTRR	17	Oxidation (M)	_VKAQEIM(ox)TELEIAPTRR_	VKAQEIM(1)TELEIAPTRR	VKAQEIM(69.91)TELEIAPTRR	1	0	0	0	MTC:Rv1388	MTC:Rv1388	MTC:Rv1388	>MTC:Rv1388 [A8] PUTATIVE INTEGRATION HOST FACTOR MIHF mihF	080711_Gustavo_Mtub_02	3	667.698	2000.07	0.50884	-0.24082	0.24735	32.924	32.924	0.067001	1	1636	31.55	31.55	31.55	69.91	69.91	1		23143000
WCL	VKAQEIMTELEIAPTRR	17	Oxidation (M)	_VKAQEIM(ox)TELEIAPTRR_	VKAQEIM(1)TELEIAPTRR	VKAQEIM(69.91)TELEIAPTRR	1	0	0	0	MTC:Rv1388	MTC:Rv1388	MTC:Rv1388	>MTC:Rv1388 [A8] PUTATIVE INTEGRATION HOST FACTOR MIHF mihF	080711_Gustavo_Mtub_02	4	501.025	2000.07	-0.46558	-0.47681	-0.96279	32.921	32.921	0.067001	1	1670	14.93	14.93	14.93	69.91	69.91	1		22266000
WCL	VKAQEIMTELEIAPTRR	17	Oxidation (M)	_VKAQEIM(ox)TELEIAPTRR_	VKAQEIM(1)TELEIAPTRR	VKAQEIM(100.39)TELEIAPTRR	1	0	0	0	MTC:Rv1388	MTC:Rv1388	MTC:Rv1388	>MTC:Rv1388 [A8] PUTATIVE INTEGRATION HOST FACTOR MIHF mihF	080711_Gustavo_Mtub_02	3	667.698	2000.07	0.51846	-0.23032	0.26656	33.756	33.756	0.00035411	2	1726	37.1	37.1	37.1	100.39	100.39	1		22431000
WCL	VKAQEIMTELEIAPTRR	17	Oxidation (M)	_VKAQEIM(ox)TELEIAPTRR_	VKAQEIM(1)TELEIAPTRR	VKAQEIM(88.52)TELEIAPTRR	1	0	0	0	MTC:Rv1388	MTC:Rv1388	MTC:Rv1388	>MTC:Rv1388 [A8] PUTATIVE INTEGRATION HOST FACTOR MIHF mihF	080711_Gustavo_Mtub_16	3	667.698	2000.07	0.51052	0.10568	0.59544	33.016	33.016	0.0044676	1	1532	24.67	24.67	24.67	88.516	88.516	1		2551800
WCL	VKAQEIMTELEIAPTRR	17	Oxidation (M)	_VKAQEIM(ox)TELEIAPTRR_	VKAQEIM(1)TELEIAPTRR	VKAQEIM(79)TELEIAPTRR	1	0	0	0	MTC:Rv1388	MTC:Rv1388	MTC:Rv1388	>MTC:Rv1388 [A8] PUTATIVE INTEGRATION HOST FACTOR MIHF mihF	080711_Gustavo_Mtub_16	3	667.698	2000.07	0.48854	-0.3773	0.090656	33.808	33.808	0.022283	1	1612	22.18	22.18	22.18	78.996	78.996	1		3189100
WCL	VKAQEIMTELEIAPTRR	17	Oxidation (M)	_VKAQEIM(ox)TELEIAPTRR_	VKAQEIM(1)TELEIAPTRR	VKAQEIM(69.91)TELEIAPTRR	1	0	0	0	MTC:Rv1388	MTC:Rv1388	MTC:Rv1388	>MTC:Rv1388 [A8] PUTATIVE INTEGRATION HOST FACTOR MIHF mihF	080711_Gustavo_Mtub_17	4	501.025	2000.07	-0.56846	-0.59388	-1.1815	32.72	32.72	0.067001	1	1494	20.98	20.98	20.98	69.91	69.91	1		43213000
WCL	VKAQEIMTELEIAPTRR	17	Oxidation (M)	_VKAQEIM(ox)TELEIAPTRR_	VKAQEIM(1)TELEIAPTRR	VKAQEIM(130.73)TELEIAPTRR	1	0	0	0	MTC:Rv1388	MTC:Rv1388	MTC:Rv1388	>MTC:Rv1388 [A8] PUTATIVE INTEGRATION HOST FACTOR MIHF mihF	080711_Gustavo_Mtub_17	3	667.698	2000.07	0.30043	-0.12189	0.15819	32.72	32.72	5.7531e-08	1	1521	41.74	41.74	41.74	130.73	130.73	1		36668000
WCL	VKAQEIMTELEIAPTRR	17	Oxidation (M)	_VKAQEIM(ox)TELEIAPTRR_	VKAQEIM(1)TELEIAPTRR	VKAQEIM(61.27)TELEIAPTRR	1	0	0	0	MTC:Rv1388	MTC:Rv1388	MTC:Rv1388	>MTC:Rv1388 [A8] PUTATIVE INTEGRATION HOST FACTOR MIHF mihF	080711_Gustavo_Mtub_17	4	501.025	2000.07	-0.5674	-0.52588	-1.1141	33.554	33.554	0.14773	1	1577	17.66	17.66	17.66	61.27	61.27	1		41958000
WCL	VKAQEIMTELEIAPTRR	17	Oxidation (M)	_VKAQEIM(ox)TELEIAPTRR_	VKAQEIM(1)TELEIAPTRR	VKAQEIM(119.57)TELEIAPTRR	1	0	0	0	MTC:Rv1388	MTC:Rv1388	MTC:Rv1388	>MTC:Rv1388 [A8] PUTATIVE INTEGRATION HOST FACTOR MIHF mihF	080711_Gustavo_Mtub_17	3	667.698	2000.07	0.30853	-0.15639	0.13158	33.543	33.543	1.4991e-06	1	1609	44.63	44.63	44.63	119.57	119.57	1		36707000
WCL	VKAQEIMTELEIAPTRR	17	Unmodified	_VKAQEIMTELEIAPTRR_			0	0	0	0	MTC:Rv1388	MTC:Rv1388	MTC:Rv1388	>MTC:Rv1388 [A8] PUTATIVE INTEGRATION HOST FACTOR MIHF mihF	080711_Gustavo_Mtub_02	3	662.366	1984.08	0.49869	-0.36813	0.10741	44.568	44.568	1.4991e-06	1	2617	53.65	53.65	53.65	119.57	119.57	1		17189000
WCL	VKAQEIMTELEIAPTRR	17	Unmodified	_VKAQEIMTELEIAPTRR_			0	0	0	0	MTC:Rv1388	MTC:Rv1388	MTC:Rv1388	>MTC:Rv1388 [A8] PUTATIVE INTEGRATION HOST FACTOR MIHF mihF	080711_Gustavo_Mtub_02	4	497.027	1984.08	-0.42977	-0.35654	-0.80861	44.566	44.566	0.022283	1	2635	33.81	33.81	33.81	78.996	78.996	1		16229000
WCL	VKAQEIMTELEIAPTRR	17	Unmodified	_VKAQEIMTELEIAPTRR_			0	0	0	0	MTC:Rv1388	MTC:Rv1388	MTC:Rv1388	>MTC:Rv1388 [A8] PUTATIVE INTEGRATION HOST FACTOR MIHF mihF	080711_Gustavo_Mtub_16	3	662.366	1984.08	0.45332	0.12719	0.55643	44.75	44.75	1.4991e-06	1	2425	58.29	56.62	56.62	119.57	119.57	1		4669500
WCL	VKAQEIMTELEIAPTRR	17	Unmodified	_VKAQEIMTELEIAPTRR_			0	0	0	0	MTC:Rv1388	MTC:Rv1388	MTC:Rv1388	>MTC:Rv1388 [A8] PUTATIVE INTEGRATION HOST FACTOR MIHF mihF	080711_Gustavo_Mtub_16	4	497.027	1984.08	-0.41605	-0.25082	-0.68886	44.788	44.788	0.022283	1	2440	35.8	35.8	35.8	78.996	78.996	1		5341200
WCL	VKAQEIMTELEIAPTRR	17	Unmodified	_VKAQEIMTELEIAPTRR_			0	0	0	0	MTC:Rv1388	MTC:Rv1388	MTC:Rv1388	>MTC:Rv1388 [A8] PUTATIVE INTEGRATION HOST FACTOR MIHF mihF	080711_Gustavo_Mtub_17	3	662.366	1984.08	0.27275	-0.36704	-0.11635	44.4	44.4	5.7531e-08	1	2440	49.71	49.71	49.71	130.73	130.73	1		42629000
WCL	VKAQEIMTELEIAPTRR	17	Unmodified	_VKAQEIMTELEIAPTRR_			0	0	0	0	MTC:Rv1388	MTC:Rv1388	MTC:Rv1388	>MTC:Rv1388 [A8] PUTATIVE INTEGRATION HOST FACTOR MIHF mihF	080711_Gustavo_Mtub_17	2	993.046	1984.08	2.0751	0.24432	2.2961	44.369	44.369	0.023592	1	2473	29.87	29.87	29.87	78.538	78.538	1		812610
WCL	VSALLEALPK	10	Unmodified	_VSALLEALPK_			0	0	0	0	MTC:Rv1388	MTC:Rv1388	MTC:Rv1388	>MTC:Rv1388 [A8] PUTATIVE INTEGRATION HOST FACTOR MIHF mihF	080507_Gustavo_TB02	2	520.821	1039.63	-0.18472	0.27641	0.060095	27.213	27.213	5.5938e-10	1	1142	68.07	67.2	67.2	174.19	174.19	1		4522300
WCL	VSALLEALPK	10	Unmodified	_VSALLEALPK_			0	0	0	0	MTC:Rv1388	MTC:Rv1388	MTC:Rv1388	>MTC:Rv1388 [A8] PUTATIVE INTEGRATION HOST FACTOR MIHF mihF	080507_Gustavo_TB02	2	520.821	1039.63	-0.17732	-0.0083117	-0.21639	30.836	30.836	5.5938e-10	1	1413	74.76	69.38	69.38	174.19	174.19	1		3216700
WCL	VSALLEALPK	10	Unmodified	_VSALLEALPK_			0	0	0	0	MTC:Rv1388	MTC:Rv1388	MTC:Rv1388	>MTC:Rv1388 [A8] PUTATIVE INTEGRATION HOST FACTOR MIHF mihF	080507_Gustavo_TB03	2	520.821	1039.63	-0.28713	-0.33317	-0.65004	27.081	27.081	5.5938e-10	1	1112	87.71	81.02	81.02	174.19	174.19	1		71974000
WCL	VSALLEALPK	10	Unmodified	_VSALLEALPK_			0	0	0	0	MTC:Rv1388	MTC:Rv1388	MTC:Rv1388	>MTC:Rv1388 [A8] PUTATIVE INTEGRATION HOST FACTOR MIHF mihF	080711_Gustavo_Mtub_01	2	520.821	1039.63	-0.31154	-0.14054	-0.48022	46.502	46.502	5.5938e-10	2	2556	79.1	75.18	75.18	174.19	174.19	1		11695000
WCL	VSALLEALPK	10	Unmodified	_VSALLEALPK_			0	0	0	0	MTC:Rv1388	MTC:Rv1388	MTC:Rv1388	>MTC:Rv1388 [A8] PUTATIVE INTEGRATION HOST FACTOR MIHF mihF	080711_Gustavo_Mtub_02	2	520.821	1039.63	-0.55301	-0.54068	-1.1223	46.633	46.633	8.6015e-12	9	2780	73.12	65.9	65.9	195.43	195.43	1		534530000
WCL	VSALLEALPK	10	Unmodified	_VSALLEALPK_			0	0	0	0	MTC:Rv1388	MTC:Rv1388	MTC:Rv1388	>MTC:Rv1388 [A8] PUTATIVE INTEGRATION HOST FACTOR MIHF mihF	080711_Gustavo_Mtub_13	2	520.821	1039.63	-0.16298	-0.047049	-0.23925	46.292	46.292	0.026746	1	2820	36.32	36.32	36.32	91.257	91.257	1		1731000
WCL	VSALLEALPK	10	Unmodified	_VSALLEALPK_			0	0	0	0	MTC:Rv1388	MTC:Rv1388	MTC:Rv1388	>MTC:Rv1388 [A8] PUTATIVE INTEGRATION HOST FACTOR MIHF mihF	080711_Gustavo_Mtub_16	2	520.821	1039.63	-0.55216	-0.086034	-0.66796	46.992	46.992	5.5938e-10	3	2542	68.84	63.6	63.6	174.19	174.19	1		77006000
WCL	VSALLEALPK	10	Unmodified	_VSALLEALPK_			0	0	0	0	MTC:Rv1388	MTC:Rv1388	MTC:Rv1388	>MTC:Rv1388 [A8] PUTATIVE INTEGRATION HOST FACTOR MIHF mihF	080711_Gustavo_Mtub_17	2	520.821	1039.63	-0.70406	-0.35295	-1.0848	46.657	46.657	8.6015e-12	3	2735	64.17	60.88	60.88	195.43	195.43	1		379080000
WCL	VSALLEALPKVGK	13	Unmodified	_VSALLEALPKVGK_			0	0	0	0	MTC:Rv1388	MTC:Rv1388	MTC:Rv1388	>MTC:Rv1388 [A8] PUTATIVE INTEGRATION HOST FACTOR MIHF mihF	080507_Gustavo_TB03	3	442.278	1323.81	-0.045806	0.15503	0.087837	26.011	26.011	0.00088239	1	1068	28.74	28.74	28.74	105.4	105.4	1		566740
>gi|15608527|ref|NP_215904.1| putative integration host factor MIHF [Mycobacterium tuberculosis H37Rv]
MLGNTIHVPCQPCRHGHGAPSRGLRGRPADRWPVARATPTLHVCPQNQGVGLDFVRKPEYGRLRWPAYPAGTNNDRLISMRDGGIVALPQLTDEQRAAALEKAAAARRARAELKDRLKRGGTNLTQVLKDAESDEVLGKMKVSALLEALPKVGKVKAQEIMTELEIAPTRRLRGLGDRQRKALLEKFGSA
Peptide	Protein position	Rv1388 Genomic start	Rv1388 Genomic end	Peptide genomic start	Peptide Genomic end
AQEIMTELEIAPTR	157	1563694	1564266	1564162	1564203
GGTNLTQVLK	120	1563694	1564266	1564051	1564080
MKVSALLEALPK	140	1563694	1564266	1564111	1564146
VKAQEIMTELEIAPTR	155	1563694	1564266	1564156	1564203
VSALLEALPK	142	1563694	1564266	1564117	1564146
AQEIMTELEIAPTRR	157	1563694	1564266	1564162	1564206
DAESDEVLGK	130	1563694	1564266	1564081	1564110
GGTNLTQVLKDAESDEVLGK	120	1563694	1564266	1564051	1564110
RGGTNLTQVLK	119	1563694	1564266	1564048	1564080
RGGTNLTQVLKDAESDEVLGK	119	1563694	1564266	1564048	1564110
VKAQEIMTELEIAPTRR	155	1563694	1564266	1564156	1564206
VSALLEALPKVGK	142	1563694	1564266	1564117	1564155
Chr ID	Summary	Protein ID	Start	End	identifying algorithm/study	Strand	Frame	Peptide
chr	Desouza et al MCP 2010	Rv1388	1564162	1564203	Desouza et al MCP 2010	+	.	AQEIMTELEIAPTR
chr	Desouza et al MCP 2010	Rv1388	1564051	1564080	Desouza et al MCP 2010	+	.	GGTNLTQVLK
chr	Desouza et al MCP 2010	Rv1388	1564111	1564146	Desouza et al MCP 2010	+	.	MKVSALLEALPK
chr	Desouza et al MCP 2010	Rv1388	1564156	1564203	Desouza et al MCP 2010	+	.	VKAQEIMTELEIAPTR
chr	Desouza et al MCP 2010	Rv1388	1564117	1564146	Desouza et al MCP 2010	+	.	VSALLEALPK
chr	Desouza et al MCP 2010	Rv1388	1564162	1564206	Desouza et al MCP 2010	+	.	AQEIMTELEIAPTRR
chr	Desouza et al MCP 2010	Rv1388	1564081	1564110	Desouza et al MCP 2010	+	.	DAESDEVLGK
chr	Desouza et al MCP 2010	Rv1388	1564051	1564110	Desouza et al MCP 2010	+	.	GGTNLTQVLKDAESDEVLGK
chr	Desouza et al MCP 2010	Rv1388	1564048	1564080	Desouza et al MCP 2010	+	.	RGGTNLTQVLK
chr	Desouza et al MCP 2010	Rv1388	1564048	1564110	Desouza et al MCP 2010	+	.	RGGTNLTQVLKDAESDEVLGK
chr	Desouza et al MCP 2010	Rv1388	1564156	1564206	Desouza et al MCP 2010	+	.	VKAQEIMTELEIAPTRR
chr	Desouza et al MCP 2010	Rv1388	1564117	1564155	Desouza et al MCP 2010	+	.	VSALLEALPKVGK
chr	Glimmer	orf02192	1563949	1564266	Glimmer	+	.	Glimmer
chr	prodigal	1_1451	1563949	1564266	prodigal	+	.	Prodigal
chr	GeneMark	1481	1563949	1564266	GeneMark	+	.	GeneMark

## Sheet: Wolfe_JPR_2010
Protein accession #	Protein identification probability	Number of unique peptides	% sequence coverage	Peptide sequence	Best Peptide identification probability	Best SEQUEST XCorr score	Best SEQUEST DCn score	Number of identified +1H spectra	Number of identified +2H spectra	Number of identified +3H spectra	Calculated +1H Peptide Mass (AMU)	Peptide start index	Peptide stop index
Rv1388	1	7	0.253	GGTNLTQVLK	0.95	2.21	0.416	0	2	0	1031.19	120	129
Rv1388	1	7	0.253	KALLEK	0.95	1.85	0.31	0	1	0	701.998	181	186
Rv1388	1	7	0.253	KALLEKFGSA	0.95	2.83	0.323	0	1	0	1064.41	181	190
Rv1388	1	7	0.253	LEALPK	0.95	1.16	0.151	2	0	0	670.918	146	151
Rv1388	1	7	0.253	MKVSALLEALPK	0.95	3.84	0.484	0	1	0	1300.75	140	151
Rv1388	1	7	0.253	VKAQEIMTELEIAPTR	0.95	4.43	0.519	0	3	0	1830.17	155	170
Rv1388	1	7	0.253	VSALLEALPK	0.95	3.72	0.389	4	8	0	1041.35	142	151
>gi|15608527|ref|NP_215904.1| putative integration host factor MIHF [Mycobacterium tuberculosis H37Rv]
MLGNTIHVPCQPCRHGHGAPSRGLRGRPADRWPVARATPTLHVCPQNQGVGLDFVRKPEYGRLRWPAYPAGTNNDRLISMRDGGIVALPQLTDEQRAAALEKAAAARRARAELKDRLKRGGTNLTQVLKDAESDEVLGKMKVSALLEALPKVGKVKAQEIMTELEIAPTRRLRGLGDRQRKALLEKFGSA
Peptide	Protein position	Rv1388 Genomic start	Rv1388 Genomic end	Peptide genomic start	Peptide Genomic end
GGTNLTQVLK	120	1563694	1564266	1564051	1564080
KALLEK	181	1563694	1564266	1564234	1564251
KALLEKFGSA	181	1563694	1564266	1564234	1564263
LEALPK	146	1563694	1564266	1564129	1564146
MKVSALLEALPK	140	1563694	1564266	1564111	1564146
VKAQEIMTELEIAPTR	155	1563694	1564266	1564156	1564203
VSALLEALPK	142	1563694	1564266	1564117	1564146
Chr ID	Summary	Protein ID	Start	End	identifying algorithm/study	Strand	Frame	Peptide
chr	Wolfe LM et al JPR 2010	Rv1388	1564051	1564080	Wolfe LM et al JPR 2010	+	.	GGTNLTQVLK
chr	Wolfe LM et al JPR 2010	Rv1388	1564234	1564251	Wolfe LM et al JPR 2010	+	.	KALLEK
chr	Wolfe LM et al JPR 2010	Rv1388	1564234	1564263	Wolfe LM et al JPR 2010	+	.	KALLEKFGSA
chr	Wolfe LM et al JPR 2010	Rv1388	1564129	1564146	Wolfe LM et al JPR 2010	+	.	LEALPK
chr	Wolfe LM et al JPR 2010	Rv1388	1564111	1564146	Wolfe LM et al JPR 2010	+	.	MKVSALLEALPK
chr	Wolfe LM et al JPR 2010	Rv1388	1564156	1564203	Wolfe LM et al JPR 2010	+	.	VKAQEIMTELEIAPTR
chr	Wolfe LM et al JPR 2010	Rv1388	1564117	1564146	Wolfe LM et al JPR 2010	+	.	VSALLEALPK
chr	Glimmer	orf02192	1563949	1564266	Glimmer	+	.	Glimmer
chr	prodigal	1_1451	1563949	1564266	prodigal	+	.	Prodigal
chr	GeneMark	1481	1563949	1564266	GeneMark	+	.	GeneMark
